# Supplementary material for: N,N′-Bis(4-methoxy­benzyl­idene)-4,4′-(m-phenyl­enedi­oxy)dianiline
Source: Acta Crystallogr Sect E Struct Rep Online. 2009 Mar 28;65(Pt 4):o897. doi: 10.1107/S1600536809010939 (PMC2968813; doi:10.1107/S1600536809010939)
Supplement: Supplementary file 1 [file e-65-0o897-sup1.cif]

##############################################################################
###                                                                        ###
###        Electronic paper (Acta Crystallographica Section E)             ###
###                                                                        ###
##############################################################################
#                                                                            #
# This CIF contains the data in a paper accepted for publication in Acta     #
# Crystallographica Section E. It conforms to the requirements of Notes      #
# for Authors for Section E, and has been peer reviewed under the auspices   #
# of the IUCr Commission on Journals.                                        #
#                                                                            #
# Full details of the Crystallographic Information File format               #
# are given in the paper "The Crystallographic Information File (CIF):       #
# a New Standard Archive File for Crystallography" by S. R. Hall, F. H.      #
# Allen and I. D. Brown [Acta Cryst. (1991), A47, 655-685].                  #
#                                                                            #
# The current version of the core CIF dictionary is obtainable from          #
# ftp://ftp.iucr.org/pub/cif_core.dic. The current version number is 2.4.    #
#                                                                            #
# Software is freely available for graphical display of the structure(s) in  #
# this CIF.  For information consult the CIF home page http://www.iucr.org/  #
# cif/home.html                                                              #
#                                                                            #
# This file may be used for bona fide research purposes within the           #
# scientific community so long as proper attribution is given to the journal # 
# article from which it was obtained.                                        #
#                                                                            #
##############################################################################
                                             
data_I
_audit_creation_method     SHELXL-97
_chemical_name_systematic
;
<i>N</i>,<i>N</i>'-Bis(4-methoxybenzylidene)-4,4'-(<i>m</i>-
phenylenedioxy)dianiline
;
_chemical_name_common     ?
_chemical_formula_moiety     'C34 H28 N2 O4'
_chemical_formula_sum     'C34 H28 N2 O4'
_chemical_formula_iupac     'C34 H28 N2 O4'
_chemical_formula_weight     528.58
_chemical_melting_point     ?
_symmetry_cell_setting     orthorhombic
_symmetry_space_group_name_H-M     'C m c 21'
loop_
    _symmetry_equiv_pos_as_xyz
    'x, y, z'
    '-x, -y, z+1/2'
    '-x, y, z'
    'x, -y, z+1/2'
    'x+1/2, y+1/2, z'
    '-x+1/2, -y+1/2, z+1/2'
    '-x+1/2, y+1/2, z'
    'x+1/2, -y+1/2, z+1/2'
_cell_length_a     59.344(13)
_cell_length_b     7.484(3)
_cell_length_c     5.988(2)
_cell_angle_alpha     90.00
_cell_angle_beta     90.00
_cell_angle_gamma     90.00
_cell_volume     2659.4(15)
_cell_formula_units_Z     4
_cell_measurement_reflns_used     3132
_cell_measurement_theta_min     2.7428
_cell_measurement_theta_max     26.3732
_cell_measurement_temperature     163(2)
_exptl_crystal_description     plate
_exptl_crystal_colour     colorless
_exptl_crystal_size_max     0.60
_exptl_crystal_size_mid     0.41
_exptl_crystal_size_min     0.02
_exptl_crystal_density_diffrn     1.320
_exptl_crystal_density_meas     ?
_exptl_crystal_density_method     'not measured'
_exptl_crystal_F_000     1112
_exptl_absorpt_coefficient_mu     0.087
_exptl_absorpt_correction_type     multi-scan
_exptl_absorpt_process_details
;
(Jacobson, 1998)
;
_exptl_absorpt_correction_T_min     0.8374
_exptl_absorpt_correction_T_max     1.0000
_exptl_special_details
;
;
_diffrn_ambient_temperature     163(2)
_diffrn_radiation_type     MoK\a
_diffrn_radiation_wavelength     0.71073
_diffrn_radiation_source     'Sealed Tube'
_diffrn_radiation_monochromator     'Graphite Monochromator'
_diffrn_measurement_device
;
Rigaku AFC8S Mercury CCD
;
_diffrn_measurement_method     'omega'
_diffrn_detector_area_resol_mean     14.6306
_diffrn_reflns_number     7742
_diffrn_reflns_av_R_equivalents     0.0458
_diffrn_reflns_av_sigmaI/netI     0.0307
_diffrn_reflns_theta_min     2.74
_diffrn_reflns_theta_max     25.36
_diffrn_reflns_theta_full     25.36
_diffrn_measured_fraction_theta_max     0.991
_diffrn_measured_fraction_theta_full     0.991
_diffrn_reflns_limit_h_min     -71
_diffrn_reflns_limit_h_max     53
_diffrn_reflns_limit_k_min     -8
_diffrn_reflns_limit_k_max     9
_diffrn_reflns_limit_l_min     -7
_diffrn_reflns_limit_l_max     7
_diffrn_reflns_reduction_process     'Lp corrections applied'
_diffrn_standards_number     0
_diffrn_standards_interval_count     0
_diffrn_standards_interval_time     0
_diffrn_standards_decay_%     0
_refine_special_details
;
Refinement of <i>F</i>^2^ against ALL reflections. The weighted <i>R</i>-factor
<i>wR</i> and goodness of fit <i>S</i> are based on <i>F</i>^2^, conventional
<i>R</i>-factors <i>R</i> are based on <i>F</i>, with <i>F</i> set to zero for
negative <i>F</i>^2^. The threshold expression of <i>F</i>^2^ >
\s(<i>F</i>^2^) is used only for calculating <i>R</i>-factors(gt) <i>etc</i>.
and is not relevant to the choice of reflections for refinement.
<i>R</i>-factors based on <i>F</i>^2^ are statistically about twice as large
as those based on <i>F</i>, and <i>R</i>- factors based on ALL data will be
even larger.
;
_reflns_number_total     1351
_reflns_number_gt     1164
_reflns_threshold_expression     I>2\s(I)
_refine_ls_structure_factor_coef     Fsqd
_refine_ls_matrix_type     full
_refine_ls_R_factor_all     0.0614
_refine_ls_R_factor_gt     0.0522
_refine_ls_wR_factor_gt     0.1307
_refine_ls_wR_factor_ref     0.1421
_refine_ls_goodness_of_fit_ref     1.088
_refine_ls_restrained_S_all     1.088
_refine_ls_number_reflns     1351
_refine_ls_number_parameters     185
_refine_ls_number_restraints     1
_refine_ls_hydrogen_treatment     constr
_refine_ls_weighting_scheme     calc
_refine_ls_weighting_details
         'calc w=1/[\s^2^(Fo^2^)+(0.0795P)^2^+2.3925P] where P=(Fo^2^+2Fc^2^)/3'
_atom_sites_solution_hydrogens     geom
_atom_sites_solution_primary     direct
_atom_sites_solution_secondary     difmap
_refine_ls_shift/su_max     0.000
_refine_ls_shift/su_mean     0.000
_refine_diff_density_max     0.290
_refine_diff_density_min     -0.233
_refine_ls_extinction_method     none
_refine_ls_extinction_coef     ?
loop_
    _atom_type_symbol
    _atom_type_description
    _atom_type_scat_dispersion_real
    _atom_type_scat_dispersion_imag
    _atom_type_scat_source
    'C' 'C' 0.0033 0.0016
                         'International Tables Vol C Tables 4.2.6.8 and 6.1.1.4'
    'H' 'H' 0.0000 0.0000
                         'International Tables Vol C Tables 4.2.6.8 and 6.1.1.4'
    'N' 'N' 0.0061 0.0033
                         'International Tables Vol C Tables 4.2.6.8 and 6.1.1.4'
    'O' 'O' 0.0106 0.0060
                         'International Tables Vol C Tables 4.2.6.8 and 6.1.1.4'
_computing_data_collection     'CrystalClear (Rigaku, 2001)'
_computing_cell_refinement     'CrystalClear (Rigaku, 2001)'
_computing_data_reduction     'CrystalClear (Rigaku, 2001)'
_computing_structure_solution     'SHELXTL (Sheldrick, 2008)'
_computing_structure_refinement     'SHELXTL (Sheldrick, 2008)'
_computing_molecular_graphics     'SHELXTL (Sheldrick, 2008)'
_computing_publication_material     'SHELXTL (Sheldrick, 2008)'
loop_
    _atom_site_type_symbol
    _atom_site_label
    _atom_site_fract_x
    _atom_site_fract_y
    _atom_site_fract_z
    _atom_site_U_iso_or_equiv
    _atom_site_adp_type
    _atom_site_calc_flag
    _atom_site_refinement_flags
    _atom_site_occupancy
    _atom_site_disorder_assembly
    _atom_site_disorder_group
    C C1 0.20032(5) 0.2529(4) 0.2108(8) 0.0298(9) Uani d . 1 . .
    C C2 0.18360(6) 0.1751(5) 0.0811(7) 0.0336(9) Uani d . 1 . .
    H H2 0.1873 0.1211 -0.0596 0.040 Uiso calc R 1 . .
    C C3 0.16140(6) 0.1762(5) 0.1569(7) 0.0322(9) Uani d . 1 . .
    H H3 0.1497 0.1270 0.0649 0.039 Uiso calc R 1 . .
    C C4 0.15600(6) 0.2481(4) 0.3652(7) 0.0266(8) Uani d . 1 . .
    C C5 0.17305(6) 0.3287(4) 0.4920(7) 0.0309(8) Uani d . 1 . .
    H H5 0.1695 0.3815 0.6339 0.037 Uiso calc R 1 . .
    C C6 0.19483(6) 0.3321(5) 0.4130(7) 0.0319(9) Uani d . 1 . .
    H H6 0.2064 0.3901 0.4990 0.038 Uiso calc R 1 . .
    O O7 0.22265(4) 0.2623(4) 0.1501(5) 0.0417(7) Uani d . 1 . .
    C C8 0.22934(6) 0.1709(7) -0.0480(9) 0.0566(13) Uani d . 1 . .
    H H8A 0.2260 0.0460 -0.0333 0.085 Uiso calc R 1 . .
    H H8B 0.2452 0.1864 -0.0706 0.085 Uiso calc R 1 . .
    H H8C 0.2213 0.2189 -0.1734 0.085 Uiso calc R 1 . .
    C C9 0.13286(6) 0.2372(4) 0.4458(7) 0.0294(9) Uani d . 1 . .
    H H9 0.1212 0.2054 0.3420 0.035 Uiso calc R 1 . .
    N N10 0.12749(5) 0.2679(4) 0.6473(6) 0.0291(7) Uani d . 1 . .
    C C11 0.10465(5) 0.2522(4) 0.7171(7) 0.0262(8) Uani d . 1 . .
    C C12 0.08845(6) 0.1478(4) 0.6058(7) 0.0299(8) Uani d . 1 . .
    H H12 0.0926 0.0816 0.4748 0.036 Uiso calc R 1 . .
    C C13 0.06651(6) 0.1403(4) 0.6851(7) 0.0298(8) Uani d . 1 . .
    H H13 0.0555 0.0692 0.6089 0.036 Uiso calc R 1 . .
    C C14 0.06059(5) 0.2357(4) 0.8746(6) 0.0247(8) Uani d . 1 . .
    C C15 0.07629(5) 0.3366(4) 0.9897(7) 0.0277(8) Uani d . 1 . .
    H H15 0.0720 0.4020 1.1210 0.033 Uiso calc R 1 . .
    C C16 0.09834(5) 0.3414(4) 0.9119(7) 0.0275(8) Uani d . 1 . .
    H H16 0.1095 0.4075 0.9939 0.033 Uiso calc R 1 . .
    O O17 0.03923(4) 0.2212(3) 0.9705(4) 0.0297(6) Uani d . 1 . .
    C C18 0.02009(5) 0.2435(4) 0.8384(7) 0.0265(8) Uani d . 1 . .
    C C19 0.02040(6) 0.3185(4) 0.6262(7) 0.0282(8) Uani d . 1 . .
    H H19 0.0344 0.3466 0.5542 0.034 Uiso calc R 1 . .
    C C20 0.0000 0.3517(6) 0.5207(9) 0.0282(11) Uani d S 1 . .
    H H20 0.0000 0.3988 0.3715 0.034 Uiso calc SR 1 . .
    C C21 0.0000 0.2007(6) 0.9448(10) 0.0267(11) Uani d S 1 . .
    H H21 0.0000 0.1432 1.0881 0.032 Uiso calc SR 1 . .
loop_
    _atom_site_aniso_label
    _atom_site_aniso_U_11
    _atom_site_aniso_U_22
    _atom_site_aniso_U_33
    _atom_site_aniso_U_12
    _atom_site_aniso_U_13
    _atom_site_aniso_U_23
    C1 0.0204(16) 0.037(2) 0.032(2) -0.0001(13) 0.0009(16) 0.0060(16)
    C2 0.0318(18) 0.039(2) 0.030(2) -0.0004(15) 0.0030(16) -0.0016(16)
    C3 0.0286(18) 0.0354(19) 0.033(2) -0.0043(13) -0.0012(17) 0.0008(17)
    C4 0.0277(17) 0.0271(17) 0.025(2) 0.0007(12) 0.0006(15) 0.0032(14)
    C5 0.0312(17) 0.0318(18) 0.030(2) -0.0006(13) -0.0033(16) -0.0025(16)
    C6 0.0264(16) 0.0343(18) 0.035(2) -0.0021(13) -0.0005(17) -0.0011(17)
    O7 0.0250(13) 0.0602(17) 0.0398(17) -0.0013(11) 0.0049(13) -0.0029(14)
    C8 0.031(2) 0.092(4) 0.046(3) 0.004(2) 0.010(2) -0.009(3)
    C9 0.0294(17) 0.0305(18) 0.028(2) -0.0009(13) -0.0015(16) 0.0030(17)
    N10 0.0229(13) 0.0323(15) 0.0321(19) -0.0009(11) 0.0007(14) -0.0020(14)
    C11 0.0230(16) 0.0260(17) 0.030(2) 0.0013(12) 0.0016(16) 0.0015(15)
    C12 0.0281(17) 0.0298(17) 0.032(2) 0.0029(13) 0.0002(16) -0.0040(17)
    C13 0.0255(16) 0.0296(16) 0.034(2) -0.0031(13) -0.0010(16) -0.0008(16)
    C14 0.0205(15) 0.0254(16) 0.028(2) 0.0018(12) 0.0004(15) 0.0057(14)
    C15 0.0318(17) 0.0255(16) 0.0257(19) 0.0025(12) -0.0012(15) -0.0004(15)
    C16 0.0265(15) 0.0254(16) 0.031(2) -0.0001(12) -0.0031(15) -0.0005(15)
    O17 0.0207(11) 0.0401(13) 0.0282(16) 0.0032(9) -0.0002(11) 0.0020(12)
    C18 0.0223(17) 0.0264(15) 0.031(2) 0.0007(12) -0.0016(14) -0.0034(16)
    C19 0.0284(17) 0.0260(15) 0.030(2) -0.0004(12) 0.0051(15) 0.0006(16)
    C20 0.028(2) 0.026(2) 0.030(3) 0.000 0.000 0.001(2)
    C21 0.028(2) 0.025(2) 0.027(3) 0.000 0.000 0.002(2)
_geom_special_details
;
All e.s.d.'s (except the e.s.d. in the dihedral angle between two l.s. planes)
are estimated using the full covariance matrix. The cell e.s.d.'s are taken
into account individually in the estimation of e.s.d.'s in distances, angles
and torsion angles; correlations between e.s.d.'s in cell parameters are only
used when they are defined by crystal symmetry. An approximate (isotropic)
treatment of cell e.s.d.'s is used for estimating e.s.d.'s involving l.s.
planes.
;
loop_
    _geom_bond_atom_site_label_1
    _geom_bond_atom_site_label_2
    _geom_bond_site_symmetry_2
    _geom_bond_distance
    _geom_bond_publ_flag
    C1 O7 . 1.376(4) ?
    C1 C6 . 1.387(6) ?
    C1 C2 . 1.388(5) ?
    C2 C3 . 1.394(5) ?
    C2 H2 . 0.9600 ?
    C3 C4 . 1.395(6) ?
    C3 H3 . 0.9600 ?
    C4 C5 . 1.402(5) ?
    C4 C9 . 1.458(5) ?
    C5 C6 . 1.377(5) ?
    C5 H5 . 0.9600 ?
    C6 H6 . 0.9600 ?
    O7 C8 . 1.425(6) ?
    C8 H8A . 0.9599 ?
    C8 H8B . 0.9599 ?
    C8 H8C . 0.9599 ?
    C9 N10 . 1.269(5) ?
    C9 H9 . 0.9600 ?
    N10 C11 . 1.423(4) ?
    C11 C16 . 1.395(5) ?
    C11 C12 . 1.407(5) ?
    C12 C13 . 1.387(4) ?
    C12 H12 . 0.9600 ?
    C13 C14 . 1.386(5) ?
    C13 H13 . 0.9600 ?
    C14 C15 . 1.384(5) ?
    C14 O17 . 1.396(4) ?
    C15 C16 . 1.390(5) ?
    C15 H15 . 0.9600 ?
    C16 H16 . 0.9600 ?
    O17 C18 . 1.394(4) ?
    C18 C19 . 1.389(6) ?
    C18 C21 . 1.389(4) ?
    C19 C20 . 1.388(4) ?
    C19 H19 . 0.9600 ?
    C20 C19 3 1.388(4) ?
    C20 H20 . 0.9600 ?
    C21 C18 3 1.389(4) ?
    C21 H21 . 0.9600 ?
loop_
    _geom_angle_atom_site_label_1
    _geom_angle_atom_site_label_2
    _geom_angle_atom_site_label_3
    _geom_angle_site_symmetry_1
    _geom_angle_site_symmetry_3
    _geom_angle
    _geom_angle_publ_flag
    O7 C1 C6 . . 115.8(3) ?
    O7 C1 C2 . . 124.2(4) ?
    C6 C1 C2 . . 120.0(3) ?
    C1 C2 C3 . . 119.4(4) ?
    C1 C2 H2 . . 120.3 ?
    C3 C2 H2 . . 120.3 ?
    C2 C3 C4 . . 120.7(3) ?
    C2 C3 H3 . . 119.6 ?
    C4 C3 H3 . . 119.6 ?
    C3 C4 C5 . . 119.0(3) ?
    C3 C4 C9 . . 119.4(3) ?
    C5 C4 C9 . . 121.7(3) ?
    C6 C5 C4 . . 120.0(4) ?
    C6 C5 H5 . . 120.0 ?
    C4 C5 H5 . . 120.0 ?
    C5 C6 C1 . . 120.8(3) ?
    C5 C6 H6 . . 119.6 ?
    C1 C6 H6 . . 119.6 ?
    C1 O7 C8 . . 117.6(3) ?
    O7 C8 H8A . . 109.5 ?
    O7 C8 H8B . . 109.5 ?
    H8A C8 H8B . . 109.5 ?
    O7 C8 H8C . . 109.5 ?
    H8A C8 H8C . . 109.5 ?
    H8B C8 H8C . . 109.5 ?
    N10 C9 C4 . . 122.8(3) ?
    N10 C9 H9 . . 118.6 ?
    C4 C9 H9 . . 118.6 ?
    C9 N10 C11 . . 120.3(3) ?
    C16 C11 C12 . . 118.6(3) ?
    C16 C11 N10 . . 117.5(3) ?
    C12 C11 N10 . . 123.9(3) ?
    C13 C12 C11 . . 120.1(3) ?
    C13 C12 H12 . . 119.9 ?
    C11 C12 H12 . . 119.9 ?
    C14 C13 C12 . . 119.8(3) ?
    C14 C13 H13 . . 120.1 ?
    C12 C13 H13 . . 120.1 ?
    C15 C14 C13 . . 121.2(3) ?
    C15 C14 O17 . . 116.7(3) ?
    C13 C14 O17 . . 121.8(3) ?
    C14 C15 C16 . . 118.8(3) ?
    C14 C15 H15 . . 120.6 ?
    C16 C15 H15 . . 120.6 ?
    C15 C16 C11 . . 121.4(3) ?
    C15 C16 H16 . . 119.3 ?
    C11 C16 H16 . . 119.3 ?
    C18 O17 C14 . . 119.8(3) ?
    C19 C18 C21 . . 121.6(3) ?
    C19 C18 O17 . . 123.8(3) ?
    C21 C18 O17 . . 114.3(4) ?
    C20 C19 C18 . . 118.5(3) ?
    C20 C19 H19 . . 120.7 ?
    C18 C19 H19 . . 120.7 ?
    C19 C20 C19 . 3 121.4(5) ?
    C19 C20 H20 . . 119.3 ?
    C19 C20 H20 3 . 119.3 ?
    C18 C21 C18 3 . 118.3(5) ?
    C18 C21 H21 3 . 120.9 ?
    C18 C21 H21 . . 120.9 ?
loop_
    _geom_torsion_atom_site_label_1
    _geom_torsion_atom_site_label_2
    _geom_torsion_atom_site_label_3
    _geom_torsion_atom_site_label_4
    _geom_torsion_site_symmetry_1
    _geom_torsion_site_symmetry_2
    _geom_torsion_site_symmetry_3
    _geom_torsion_site_symmetry_4
    _geom_torsion
    _geom_torsion_publ_flag
    O7 C1 C2 C3 . . . . -178.7(3) ?
    C6 C1 C2 C3 . . . . -0.6(5) ?
    C1 C2 C3 C4 . . . . -2.6(5) ?
    C2 C3 C4 C5 . . . . 3.6(5) ?
    C2 C3 C4 C9 . . . . -176.2(3) ?
    C3 C4 C5 C6 . . . . -1.6(5) ?
    C9 C4 C5 C6 . . . . 178.2(3) ?
    C4 C5 C6 C1 . . . . -1.5(5) ?
    O7 C1 C6 C5 . . . . -179.1(3) ?
    C2 C1 C6 C5 . . . . 2.6(5) ?
    C6 C1 O7 C8 . . . . 175.3(4) ?
    C2 C1 O7 C8 . . . . -6.4(5) ?
    C3 C4 C9 N10 . . . . 166.3(3) ?
    C5 C4 C9 N10 . . . . -13.6(5) ?
    C4 C9 N10 C11 . . . . -179.0(3) ?
    C9 N10 C11 C16 . . . . -159.2(3) ?
    C9 N10 C11 C12 . . . . 23.0(5) ?
    C16 C11 C12 C13 . . . . 2.4(5) ?
    N10 C11 C12 C13 . . . . -179.8(3) ?
    C11 C12 C13 C14 . . . . -0.2(5) ?
    C12 C13 C14 C15 . . . . -1.1(5) ?
    C12 C13 C14 O17 . . . . -174.9(3) ?
    C13 C14 C15 C16 . . . . 0.1(5) ?
    O17 C14 C15 C16 . . . . 174.1(3) ?
    C14 C15 C16 C11 . . . . 2.3(5) ?
    C12 C11 C16 C15 . . . . -3.5(5) ?
    N10 C11 C16 C15 . . . . 178.6(3) ?
    C15 C14 O17 C18 . . . . 134.4(3) ?
    C13 C14 O17 C18 . . . . -51.6(4) ?
    C14 O17 C18 C19 . . . . -15.0(4) ?
    C14 O17 C18 C21 . . . . 171.2(3) ?
    C21 C18 C19 C20 . . . . 0.4(5) ?
    O17 C18 C19 C20 . . . . -173.0(3) ?
    C18 C19 C20 C19 . . . 3 2.6(6) ?
    C19 C18 C21 C18 . . . 3 -3.3(6) ?
    O17 C18 C21 C18 . . . 3 170.7(3) ?
loop_
    _geom_hbond_atom_site_label_D
    _geom_hbond_atom_site_label_H
    _geom_hbond_atom_site_label_A
    _geom_hbond_site_symmetry_A
    _geom_hbond_distance_DH
    _geom_hbond_distance_HA
    _geom_hbond_distance_DA
    _geom_hbond_angle_DHA
    _geom_hbond_publ_flag
    C8 H8B O7 6_554 0.9600 2.5700 3.411(5) 147.00 yes
    C13 H13 O17 4_554 0.9600 2.5200 3.405(4) 154.00 yes
data_global
_journal_date_recd_electronic     2009-02-21
_journal_date_accepted     2009-03-24
_journal_name_full     'Acta Crystallographica, Section E'
_journal_year     2009
_journal_volume     65
_journal_issue      4
_journal_page_first     o897
_journal_page_last     o897
_journal_paper_category     QO
_journal_coeditor_code     BT2885
_publ_contact_author_name     'Dr. Muhammad Raza Shah'
_publ_contact_author_address
;
H.E.J Research Institute of Chemistry
International Center for Chemical & biological Sciences
University of Karachi, Karachi- 75270, Pakistan.
;
_publ_contact_author_email     raza_shahm@yahoo.com
_publ_contact_author_fax     '+92-21-4819018-19'
_publ_contact_author_phone     '+92-21-4824901, Extension number 233'
_publ_section_title
;\
<i>N</i>,<i>N</i>'-Bis(4-methoxybenzylidene)-4,4'-(<i>m</i>-phenylenedioxy)\
dianiline
;
loop_
    _publ_author_name
    _publ_author_address
    'Nadeem, Said'
;
HEJ Research Institute of Chemistry
International Center for Chemical & Biological Sciences
University of Karachi, Karachi 75270, Pakistan
;
    'Shah, Muhammad Raza'
;
HEJ Research Institute of Chemistry
International Center for Chemical & Biological Sciences
University of Karachi, Karachi 75270, Pakistan
;
    'VanDerveer, Donald'
;
Molecular Structure Center
Chemistry Department
Clemson University
Clemson
SC 29634-0973
USA
;
_publ_section_synopsis     .
