# Supplementary material for: N,N′-Bis(4-methoxy­benzyl­idene)-4,4′-(m-phenyl­enedi­oxy)dianiline
Source: Acta Crystallogr Sect E Struct Rep Online. 2009 Mar 28;65(Pt 4):o897. doi: 10.1107/S1600536809010939 (PMC2968813; doi:10.1107/S1600536809010939)
Supplement: Supplementary file 2 [file e-65-0o897-Isup2.hkl]

# 
# h,k,l, Fc-squared, Fo-squared, sigma(Fo-squared) and status flag 
# 
data_I
_shelx_title ' s17 in Cmc21                      Cmc21' 
_shelx_refln_list_code          4 
_shelx_F_calc_maximum      205.36 
_exptl_crystal_F_000      1112.00 
_reflns_d_resolution_high  0.8297 
 
loop_ 
 _symmetry_equiv_pos_as_xyz 
 'x, y, z' 
 '-x, -y, z+1/2' 
 '-x, y, z' 
 'x, -y, z+1/2' 
 'x+1/2, y+1/2, z' 
 '-x+1/2, -y+1/2, z+1/2' 
 '-x+1/2, y+1/2, z' 
 'x+1/2, -y+1/2, z+1/2' 
 
_cell_length_a    59.3440 
_cell_length_b     7.4842 
_cell_length_c     5.9877 
_cell_angle_alpha  90.000 
_cell_angle_beta   90.000 
_cell_angle_gamma  90.000 
 
_shelx_F_squared_multiplier     1.000 
 
loop_ 
 _refln_index_h 
 _refln_index_k 
 _refln_index_l 
 _refln_F_squared_calc 
 _refln_F_squared_meas 
 _refln_F_squared_sigma 
 _refln_observed_status 
   8   0   0     4588.90     4099.25     89.75 o 
  12   0   0      981.94      832.07     70.75 o 
  14   0   0     1333.63     1485.58    144.58 o 
  16   0   0      732.87      856.38    165.96 o 
  18   0   0     1225.65     1088.00    108.54 o 
  20   0   0     5102.71     5030.71    187.27 o 
  22   0   0     1277.25     1251.78     41.17 o 
  24   0   0     1743.56     1674.19     50.29 o 
  26   0   0      480.49      441.91     42.84 o 
  32   0   0     4778.14     5760.19    171.00 o 
  36   0   0       48.93       89.99     16.37 o 
  38   0   0      239.30      334.95     29.71 o 
  42   0   0     3440.72     3876.74     58.95 o 
  44   0   0     1824.49     2189.41     87.13 o 
  46   0   0     3899.06     4111.05     84.26 o 
  48   0   0     2090.93     2667.93     75.11 o 
  50   0   0     4049.02     4307.88    117.65 o 
  52   0   0     1056.76     1098.14     34.35 o 
  54   0   0     1376.94     1333.26     45.91 o 
  56   0   0      582.60      566.68     34.67 o 
  58   0   0      103.17       83.90     41.43 o 
  60   0   0       14.02       17.79      6.65 o 
  62   0   0        1.82       -0.76      9.47 o 
  64   0   0       16.57       23.53      9.55 o 
  66   0   0       15.51       11.58      4.52 o 
  68   0   0       17.64       11.45     11.33 o 
  70   0   0       77.02       91.33     13.36 o 
   1   1   0        1.30       53.43     15.84 o 
   3   1   0      108.23      170.97     15.94 o 
   5   1   0      204.29      285.95     41.80 o 
   7   1   0     1155.72      905.04     33.98 o 
   9   1   0     1794.26     1615.82     44.08 o 
  11   1   0     3122.97     2808.34     32.00 o 
  13   1   0     1947.12     1857.63     40.41 o 
  15   1   0      284.14      243.47     38.40 o 
  17   1   0      468.96      369.56     24.96 o 
  19   1   0       20.98       -6.46      7.93 o 
  21   1   0      604.91      557.03     19.73 o 
  23   1   0       30.18       14.96      5.83 o 
  25   1   0       12.35       -1.58      6.06 o 
  27   1   0       75.44       79.51      7.22 o 
  29   1   0      963.09      977.82     21.70 o 
  31   1   0      429.18      480.58     22.23 o 
  33   1   0     1228.36     1312.83     17.49 o 
  35   1   0        0.74        0.43      6.44 o 
  37   1   0       81.11       86.50      7.51 o 
  39   1   0      548.60      703.65     21.86 o 
  41   1   0     2961.06     2900.35    164.50 o 
  43   1   0      642.25      640.88     21.39 o 
  45   1   0      196.96      201.07     17.87 o 
  47   1   0        0.02        3.52      4.48 o 
  49   1   0       97.56      126.38     20.16 o 
  51   1   0      806.03      878.78     18.44 o 
  53   1   0      244.72      224.94     30.50 o 
  55   1   0       37.75       24.33     11.76 o 
  57   1   0       14.44       12.00      4.44 o 
  59   1   0        9.20        7.76      5.31 o 
  61   1   0       12.02       12.32      4.80 o 
  63   1   0      232.08      219.40     15.40 o 
  65   1   0        0.54        4.35      7.81 o 
  67   1   0        1.49        1.04      8.88 o 
  69   1   0        4.24        2.21      5.78 o 
  71   1   0       12.56       11.96      8.24 o 
   2   2   0      128.60      277.66     48.16 o 
   4   2   0       55.62       72.42     14.72 o 
   6   2   0     3568.40     3337.71     27.46 o 
   8   2   0      271.28      214.36     16.39 o 
  10   2   0       96.21       24.44     12.88 o 
  12   2   0     4026.39     3287.75     24.71 o 
  14   2   0      101.16       58.66     10.81 o 
  16   2   0      624.87      504.40     14.76 o 
  18   2   0      215.06      134.49     16.51 o 
  20   2   0     2013.20     1949.83     15.50 o 
  22   2   0       88.05       46.40      6.00 o 
  24   2   0      347.77      337.03     10.11 o 
  26   2   0       16.86       13.40      8.24 o 
  28   2   0     1960.49     2018.21     26.22 o 
  30   2   0     3257.30     3508.23     45.55 o 
  32   2   0     1671.61     1648.62     28.98 o 
  34   2   0     5001.56     5704.46    104.98 o 
  36   2   0       58.63       69.26     15.84 o 
  38   2   0        2.77       11.51      6.77 o 
  40   2   0     1154.68     1278.58     48.18 o 
  42   2   0     4116.84     4273.63     76.01 o 
  44   2   0      357.61      230.84     52.14 o 
  46   2   0     2518.21     2662.78     93.75 o 
  48   2   0      977.65     1094.42     25.37 o 
  50   2   0     3440.13     3552.38     59.31 o 
  52   2   0      452.60      441.64     47.75 o 
  54   2   0      980.12     1025.37     33.59 o 
  56   2   0      128.55       97.35     24.51 o 
  58   2   0        8.24       -0.68      5.53 o 
  60   2   0       69.09       78.00      8.06 o 
  62   2   0       47.70       45.85      6.75 o 
  64   2   0        0.14        8.34      6.62 o 
  66   2   0       14.17       12.81      5.75 o 
  68   2   0        3.77        1.71      5.36 o 
   1   3   0        5.72        0.88      5.40 o 
   3   3   0        6.45       -3.32      2.21 o 
   5   3   0       46.32       27.48      4.76 o 
   7   3   0       89.08       77.86      9.84 o 
   9   3   0     2786.53     2706.57     34.30 o 
  11   3   0     3061.15     2775.08     19.48 o 
  13   3   0     1247.09     1112.68     10.65 o 
  15   3   0      313.68      306.58      7.89 o 
  17   3   0      776.82      830.40      8.44 o 
  19   3   0       84.83       86.30      5.34 o 
  21   3   0      745.16      765.15     14.40 o 
  23   3   0      123.00      131.66     10.27 o 
  25   3   0      359.23      363.36      7.86 o 
  27   3   0      675.23      724.74     14.43 o 
  29   3   0      327.40      271.00     16.49 o 
  31   3   0      592.84      658.15     20.71 o 
  33   3   0     2389.98     2536.97     68.94 o 
  35   3   0       36.81       50.99      8.48 o 
  37   3   0       21.74       12.66      8.00 o 
  39   3   0     1092.07     1091.84     30.20 o 
  41   3   0     8275.62     9037.37    589.96 o 
  43   3   0     1872.92     1918.20     68.95 o 
  45   3   0      378.97      355.13     31.39 o 
  47   3   0        1.81      -17.77     11.84 o 
  49   3   0      468.45      514.63     30.12 o 
  51   3   0     1495.73     1785.97     26.73 o 
  53   3   0      481.42      457.63     18.19 o 
  55   3   0      154.99      172.32     14.29 o 
  57   3   0       10.91       14.31      3.91 o 
  59   3   0       18.27       15.28      4.49 o 
  61   3   0       38.38       26.98     19.36 o 
  63   3   0      647.64      680.25     24.36 o 
  65   3   0       11.89        5.87     14.85 o 
  67   3   0        0.81       -7.79     11.10 o 
   0   4   0     4344.79     4963.20    126.01 o 
   2   4   0       90.63      102.47      7.18 o 
   4   4   0       21.45       14.19      2.93 o 
   6   4   0      774.35      864.22     14.50 o 
   8   4   0     3957.08     4149.46     33.09 o 
  10   4   0     1837.09     1770.08    114.61 o 
  12   4   0    13433.66    14027.40     83.70 o 
  14   4   0       25.03       26.49      4.93 o 
  16   4   0      304.19      285.33      6.60 o 
  18   4   0      228.46      241.23     10.15 o 
  20   4   0       38.00       16.10      3.63 o 
  22   4   0      137.36      162.43      6.71 o 
  24   4   0       43.10       59.74      6.89 o 
  26   4   0      181.25      203.69      8.22 o 
  28   4   0      670.25      760.42     17.69 o 
  30   4   0       33.17       23.10      4.97 o 
  32   4   0       73.57       47.64      8.24 o 
  34   4   0     1755.97     1909.79     21.84 o 
  36   4   0       11.16       -8.09      6.57 o 
  38   4   0      140.17      172.68     21.80 o 
  40   4   0      139.99      106.86     16.20 o 
  42   4   0     4337.78     4403.98    143.58 o 
  44   4   0       42.63       48.36     64.40 o 
  46   4   0      833.77      799.78     32.62 o 
  48   4   0       96.84       77.05     34.05 o 
  50   4   0     1204.74     1355.50     28.37 o 
  52   4   0        1.86        1.22      3.55 o 
  54   4   0      544.62      604.82     24.75 o 
  56   4   0       40.85       39.01     12.28 o 
  58   4   0       10.37        1.19      8.94 o 
  60   4   0      174.61      186.64     15.48 o 
  62   4   0      364.16      360.01     21.23 o 
  64   4   0       20.76        4.13     11.44 o 
   1   5   0       66.31       59.44      4.45 o 
   3   5   0      129.76      148.46     20.32 o 
   5   5   0      220.71      240.19      9.57 o 
   7   5   0      201.61      194.15     13.22 o 
   9   5   0      341.74      361.13     23.33 o 
  11   5   0      288.23      303.62     15.08 o 
  13   5   0        0.01        6.82      9.97 o 
  15   5   0      134.17      165.02     16.25 o 
  17   5   0      185.98      203.57      8.62 o 
  19   5   0      473.65      473.83     16.64 o 
  21   5   0      554.13      679.85     15.26 o 
  23   5   0      217.80      233.74     21.78 o 
  25   5   0      568.87      575.60     13.65 o 
  27   5   0      532.19      635.15     16.63 o 
  29   5   0      171.64      165.89     15.03 o 
  31   5   0      132.64      137.53     13.58 o 
  33   5   0      273.89      155.44     35.00 o 
  35   5   0       12.35       -9.57     11.57 o 
  37   5   0       98.56       56.62     14.19 o 
  39   5   0       31.79       23.86     10.50 o 
  41   5   0     1581.27     1615.89     38.61 o 
  43   5   0      348.63      306.33     42.77 o 
  45   5   0        3.31       -7.05      8.53 o 
  47   5   0       35.65       38.70      9.05 o 
  49   5   0      369.89      360.81     20.93 o 
  51   5   0       55.45       30.88      9.77 o 
  53   5   0       30.95        6.93     12.13 o 
  55   5   0       41.06       39.98     10.68 o 
  57   5   0       16.23       14.73      8.22 o 
  59   5   0        1.94      -16.93     13.96 o 
   0   6   0        9.11      -13.12     29.03 o 
   2   6   0        0.03       -8.46     21.18 o 
   4   6   0       41.25       37.72     12.89 o 
   6   6   0       19.96       36.75     21.84 o 
   8   6   0     1496.26     1546.29     23.27 o 
  10   6   0      846.46      855.69     33.48 o 
  12   6   0     5021.66     5725.05    109.05 o 
  14   6   0      252.97      239.78     19.20 o 
  16   6   0       17.97       17.04     16.06 o 
  18   6   0      113.76      112.47     18.14 o 
  20   6   0      114.09       86.29     15.31 o 
  22   6   0      264.23      199.21     39.26 o 
  24   6   0       37.55       19.34     10.77 o 
  26   6   0      160.34      100.17     20.25 o 
  28   6   0       92.59       60.18     13.40 o 
  30   6   0        5.35       -3.69      7.98 o 
  32   6   0       24.13       20.37     20.78 o 
  34   6   0      220.97      240.19     35.18 o 
  36   6   0       16.78       26.18     19.05 o 
  38   6   0       52.09       40.50     14.05 o 
  40   6   0        1.01       33.26     14.27 o 
  42   6   0     2329.84     2576.09    103.35 o 
  44   6   0       26.69       35.52     18.34 o 
  46   6   0      479.69      535.98     28.80 o 
  48   6   0       13.70        9.54      9.70 o 
  50   6   0       70.87       64.71     15.12 o 
  52   6   0      128.80      113.34     18.74 o 
   1   7   0      363.61      359.87      7.96 o 
   3   7   0      255.09      273.86     59.65 o 
   5   7   0      182.05      189.13     45.98 o 
   7   7   0      108.34       48.06     24.19 o 
   9   7   0       19.54       12.50     13.45 o 
  11   7   0       26.55        3.28      7.84 o 
  13   7   0       71.64       45.77     10.51 o 
  15   7   0        6.37        3.50     10.15 o 
  17   7   0        0.10       -4.83     13.59 o 
  19   7   0      143.83      159.11     11.64 o 
  21   7   0      332.85      376.77     11.81 o 
  23   7   0       33.42       24.85      8.03 o 
  25   7   0       92.24       82.65     11.63 o 
  27   7   0      109.73       90.32     10.59 o 
  29   7   0      423.79      480.48     19.26 o 
  31   7   0        9.51        7.10      8.81 o 
  33   7   0       42.70       50.87     12.38 o 
  35   7   0        0.27      -15.82     11.93 o 
  37   7   0       56.58       54.84     16.08 o 
  39   7   0       67.21       63.98     18.66 o 
  41   7   0       70.65       86.81     18.17 o 
  43   7   0       13.20        9.08     13.43 o 
  45   7   0      124.53      136.15     27.08 o 
   0   8   0      592.74      716.33     52.97 o 
   2   8   0       49.92       50.80     21.81 o 
   4   8   0      204.19      189.53     28.05 o 
   6   8   0      304.40      322.17     32.70 o 
   8   8   0       81.28       77.56     22.07 o 
  10   8   0       24.66       11.51     30.18 o 
  12   8   0      345.07      338.66     28.51 o 
  14   8   0      277.42      257.99     41.47 o 
  16   8   0        0.19        6.20      6.59 o 
  18   8   0        4.64       -0.18     10.28 o 
  20   8   0       78.49       50.30     13.10 o 
  22   8   0       89.88       70.91     20.54 o 
  24   8   0       66.32       50.54      9.48 o 
  26   8   0       64.89       76.39     27.36 o 
  28   8   0       33.62       15.70     13.57 o 
  30   8   0      138.31      124.29     14.58 o 
  32   8   0       89.23       93.98     16.27 o 
   1   9   0      511.13      585.08     39.48 o 
   3   9   0      182.36      146.85     54.38 o 
   1   1   1    20915.42    20456.17    252.03 o 
   3   1   1    42174.24    41130.95    350.08 o 
   5   1   1    27189.82    27006.85    141.53 o 
   7   1   1    25631.21    25188.73    337.57 o 
   9   1   1     2846.33     3057.71     56.61 o 
  11   1   1     2788.93     2519.21     23.88 o 
  13   1   1     2256.53     1947.62     15.66 o 
  15   1   1     8920.25     8254.73     53.00 o 
  17   1   1     2138.72     1961.46     25.26 o 
  19   1   1     2477.53     2394.67     17.45 o 
  21   1   1      962.11      929.43     15.21 o 
  23   1   1      623.06      572.78     11.91 o 
  25   1   1     7584.93     8743.75    157.54 o 
  27   1   1    15985.36    17368.38    199.17 o 
  29   1   1     1920.53     2111.11     22.97 o 
  31   1   1      320.32      328.27      9.57 o 
  33   1   1      810.18      818.38      9.52 o 
  35   1   1      679.56      738.02      9.76 o 
  37   1   1      792.20      824.81     10.32 o 
  39   1   1      165.44      189.60     10.33 o 
  41   1   1      275.89      234.43      9.28 o 
  43   1   1      370.38      351.40      9.89 o 
  45   1   1     1492.34     1067.10     73.10 o 
  49   1   1     6053.05     6684.67    316.32 o 
  51   1   1      454.66      351.91     38.96 o 
  53   1   1      665.22      659.70     16.46 o 
  55   1   1      240.94      233.84     19.51 o 
  57   1   1     1336.42     1373.60     19.12 o 
  59   1   1      231.63      193.20      9.49 o 
  61   1   1       20.04       19.10      4.75 o 
  63   1   1      101.38      103.89      6.91 o 
  65   1   1       24.12       23.51      4.10 o 
  67   1   1       32.19       25.70      4.44 o 
  69   1   1       26.28       31.11      5.02 o 
   0   2   1     8815.67     8164.68     72.20 o 
   2   2   1     5178.76     4456.06     40.68 o 
   4   2   1    13422.46    12452.39     77.43 o 
   6   2   1    40493.75    39015.36    263.28 o 
   8   2   1     2664.44     2568.42     34.18 o 
  10   2   1      181.72      124.26     12.21 o 
  12   2   1      425.66      376.99     13.54 o 
  14   2   1     5096.03     5256.95     39.97 o 
  16   2   1     2981.55     2971.49     20.79 o 
  18   2   1     1464.19     1382.01     14.46 o 
  20   2   1       51.51       30.69      3.63 o 
  22   2   1      681.60      690.07      8.64 o 
  24   2   1      137.33      138.94      7.01 o 
  26   2   1     1560.88     1629.85     14.57 o 
  28   2   1      104.30      109.24      7.17 o 
  30   2   1      445.02      422.13      6.29 o 
  32   2   1       37.35       23.66      3.48 o 
  34   2   1      632.66      651.52      7.59 o 
  36   2   1      427.97      389.70     12.56 o 
  38   2   1     1541.11     1649.90     23.49 o 
  40   2   1      109.23      106.30      6.82 o 
  42   2   1       79.88       76.05     12.19 o 
  44   2   1      101.96      123.93     10.96 o 
  46   2   1     1002.35      972.81     29.93 o 
  48   2   1      940.54      930.62     18.52 o 
  50   2   1      505.48      480.15     21.64 o 
  52   2   1      455.80      419.51     20.73 o 
  54   2   1      162.94      149.19     14.49 o 
  56   2   1      457.16      474.75     14.66 o 
  58   2   1      173.14      174.93      9.30 o 
  60   2   1        1.79        0.73      4.56 o 
  62   2   1       46.43       38.39      6.52 o 
  64   2   1        6.48        7.37      3.75 o 
  66   2   1       40.39       48.44      5.59 o 
  68   2   1       38.46       59.60      7.30 o 
   1   3   1     2786.20     2693.08     16.55 o 
   3   3   1    12067.21    11952.69     98.15 o 
   5   3   1     7322.54     7469.23     62.92 o 
   7   3   1     8959.22     8975.30     80.72 o 
   9   3   1      619.80      602.38     15.45 o 
  11   3   1      104.00       84.43      5.37 o 
  13   3   1     2170.68     2312.51     17.44 o 
  15   3   1      798.91      727.44     11.67 o 
  17   3   1      854.39      906.31      7.34 o 
  19   3   1     1148.47     1152.71     10.14 o 
  21   3   1      171.37      153.96      8.51 o 
  23   3   1      316.48      314.43      7.81 o 
  25   3   1     1073.33     1170.29     11.82 o 
  27   3   1     1607.94     1681.35     17.79 o 
  29   3   1      404.44      377.33      9.03 o 
  31   3   1      416.60      454.36      8.34 o 
  33   3   1      142.28      155.48      9.11 o 
  35   3   1     1374.30     1472.98     18.85 o 
  37   3   1      657.33      599.84     30.55 o 
  39   3   1     2065.02     2204.36     34.39 o 
  41   3   1        4.33       21.94      9.52 o 
  43   3   1       39.75       37.15      8.37 o 
  45   3   1      920.73      893.96     19.83 o 
  47   3   1     2738.38     2836.42     39.86 o 
  49   3   1     2012.71     2021.34     40.34 o 
  51   3   1      244.25      195.98     15.90 o 
  53   3   1      199.28      179.77      9.67 o 
  55   3   1      323.66      311.71     13.27 o 
  57   3   1      132.09      133.87     10.31 o 
  59   3   1      323.06      291.17     12.90 o 
  61   3   1       67.44       52.27      8.41 o 
  63   3   1       14.05       16.80      5.09 o 
  65   3   1        5.46        8.18      5.10 o 
   0   4   1     6249.03     6737.26     55.13 o 
   2   4   1       68.13       64.36      5.91 o 
   4   4   1     3163.25     3253.71     26.65 o 
   6   4   1     8132.64     8813.07     46.79 o 
   8   4   1      597.23      608.29      8.45 o 
  10   4   1      104.73       74.11      8.93 o 
  12   4   1      136.68      119.85      7.41 o 
  14   4   1     2357.50     2524.92     25.25 o 
  16   4   1      631.34      631.02      8.98 o 
  18   4   1      347.35      420.07      7.31 o 
  20   4   1      128.52      141.08     11.97 o 
  22   4   1      330.08      390.82     11.40 o 
  24   4   1       19.90       14.61      3.78 o 
  26   4   1      523.64      607.29     12.27 o 
  28   4   1      139.44      141.08      7.43 o 
  30   4   1      183.87      205.99     12.04 o 
  32   4   1       17.96       16.42      3.63 o 
  34   4   1      432.66      475.18     12.09 o 
  36   4   1      299.29      296.23     13.09 o 
  38   4   1      989.14     1029.58     20.17 o 
  40   4   1       31.66       28.10      9.79 o 
  42   4   1       69.91       29.32      8.50 o 
  44   4   1      108.39       54.06     12.99 o 
  46   4   1      679.69      630.72     18.66 o 
  48   4   1      757.05      769.60     30.58 o 
  50   4   1      245.56      263.58     16.27 o 
  52   4   1      284.88      306.96     13.31 o 
  54   4   1       77.21       49.10      7.32 o 
  56   4   1      592.18      609.49     17.04 o 
  58   4   1       52.68       36.16      7.74 o 
  60   4   1       11.85        2.48      6.32 o 
  62   4   1       16.99        9.66      7.76 o 
   1   5   1      219.58      263.16     16.88 o 
   3   5   1     2375.95     2607.80     34.11 o 
   5   5   1     2907.35     3393.79     38.78 o 
   7   5   1     1809.79     2027.69     28.33 o 
   9   5   1       89.26       91.09      9.39 o 
  11   5   1       56.85       85.47      9.86 o 
  13   5   1     1654.51     1835.53     25.00 o 
  15   5   1       17.45       41.80      8.67 o 
  17   5   1      697.64      765.24     12.21 o 
  19   5   1      127.80      117.29      8.96 o 
  21   5   1       31.69       22.05      3.25 o 
  23   5   1       57.75       58.89      8.01 o 
  25   5   1      103.22      113.04      9.58 o 
  27   5   1       74.33       83.53      8.59 o 
  29   5   1       12.61        8.35      6.15 o 
  31   5   1      174.77      150.62     16.57 o 
  33   5   1      104.68       51.67     10.30 o 
  35   5   1     2490.14     2523.13     83.12 o 
  37   5   1      968.42      895.55     29.58 o 
  39   5   1     2591.18     2710.58     29.92 o 
  41   5   1      221.79      194.04     29.60 o 
  43   5   1      100.99       76.79      8.69 o 
  45   5   1     1689.15     1974.05     50.11 o 
  47   5   1     1792.47     1963.63     51.69 o 
  49   5   1      321.71      301.19     23.24 o 
  51   5   1       82.59       41.53      7.54 o 
  53   5   1        1.79       -9.61      6.41 o 
  55   5   1      183.60      197.19     11.63 o 
  57   5   1      368.99      458.21     17.84 o 
   0   6   1     1494.43     1721.50     26.37 o 
   2   6   1      652.60      670.87     15.29 o 
   4   6   1      397.03      395.94     12.07 o 
   6   6   1       25.56       36.01     19.44 o 
   8   6   1      143.26      127.48     14.27 o 
  10   6   1       16.99       26.78     15.19 o 
  12   6   1       21.69       29.22     13.29 o 
  14   6   1      191.15      190.67     11.70 o 
  16   6   1       85.54       82.81     12.25 o 
  18   6   1      141.29      101.78     13.37 o 
  20   6   1      167.50      139.26     15.92 o 
  22   6   1       78.36       49.57     10.91 o 
  24   6   1       34.67        9.15      6.35 o 
  26   6   1       24.20        9.58      4.96 o 
  28   6   1       58.91       39.24      7.18 o 
  30   6   1       18.20       17.29      5.21 o 
  32   6   1       59.63       50.08      7.24 o 
  34   6   1       30.62       27.52     10.07 o 
  36   6   1      282.59      300.46     12.80 o 
  38   6   1       99.78      100.20     13.41 o 
  40   6   1       89.24      103.26     11.08 o 
  42   6   1        8.79        6.41      6.72 o 
  44   6   1       68.53       73.69     11.66 o 
  46   6   1      118.32      125.08     35.90 o 
  48   6   1      228.43      254.06     17.31 o 
  50   6   1      250.58      258.60     15.88 o 
  52   6   1      156.20      158.23     22.98 o 
   1   7   1      103.68       66.95     14.17 o 
   3   7   1      494.30      502.56     17.87 o 
   5   7   1      872.82      922.73     21.37 o 
   7   7   1      143.19       78.32     16.69 o 
   9   7   1       88.04       67.13     15.26 o 
  11   7   1       50.94       42.24      8.02 o 
  13   7   1      466.48      423.24     10.65 o 
  15   7   1       14.29       12.39      5.60 o 
  17   7   1      336.03      342.79     10.00 o 
  19   7   1        2.91       10.04      5.33 o 
  21   7   1       99.32      102.01     10.19 o 
  23   7   1      166.61      172.98      8.44 o 
  25   7   1      283.07      272.81     21.98 o 
  27   7   1      172.80      172.49     13.70 o 
  29   7   1       58.75       40.71      5.67 o 
  31   7   1      173.80      189.19     16.25 o 
  33   7   1       11.26        6.22      7.48 o 
  35   7   1      910.41      974.69     25.88 o 
  37   7   1      344.40      297.44     30.15 o 
  39   7   1      762.13      768.41     50.25 o 
  41   7   1      279.69      320.25     24.97 o 
  43   7   1      100.29       74.35     12.68 o 
   0   8   1      122.76      147.73     26.22 o 
   2   8   1      720.46      863.99     26.50 o 
   4   8   1      167.56      167.24     23.03 o 
   6   8   1      885.16      946.21     26.98 o 
   8   8   1       22.22       18.39     12.33 o 
  10   8   1        2.46       -1.91     11.17 o 
  12   8   1       21.17       15.97      8.43 o 
  14   8   1       30.42       14.19      6.66 o 
  16   8   1      193.81      157.57     14.41 o 
  18   8   1      134.50      120.71     14.90 o 
  20   8   1       34.45       35.91     14.36 o 
  22   8   1        4.22       -8.68      7.20 o 
  24   8   1       94.68       98.36     14.62 o 
  26   8   1       11.32        5.73     13.23 o 
  28   8   1       20.55       19.33     16.41 o 
  30   8   1        8.73        8.32      9.35 o 
   0   0   2    17826.65    16435.06    224.10 o 
   2   0   2     2146.44     1869.94     95.74 o 
   4   0   2     1389.02     1222.20     72.29 o 
   6   0   2      754.81      512.21     59.10 o 
   8   0   2      459.30      323.34     37.27 o 
  10   0   2     1291.58     1139.83     22.08 o 
  12   0   2     1711.45     1615.02     30.23 o 
  14   0   2     1342.22     1355.60     17.15 o 
  16   0   2      348.17      325.13     16.06 o 
  18   0   2      905.80      940.24     13.08 o 
  20   0   2     8856.39     9797.88     52.40 o 
  22   0   2    16226.49    17321.84    345.79 o 
  24   0   2     5076.37     6043.95     39.91 o 
  26   0   2     2851.63     3223.48     36.30 o 
  28   0   2     2631.18     3216.11     26.07 o 
  30   0   2     1373.20     1423.32     16.92 o 
  32   0   2      274.39      204.38     11.90 o 
  34   0   2      442.02      470.08     13.09 o 
  36   0   2      147.51      147.52      9.88 o 
  38   0   2       16.68       24.69      9.10 o 
  40   0   2       38.09       32.29      5.80 o 
  42   0   2       88.71       73.95     15.67 o 
  44   0   2      630.01      637.19     19.86 o 
  46   0   2       57.61       90.47     22.10 o 
  48   0   2      107.21       68.80     19.06 o 
  50   0   2      241.95      161.74     51.34 o 
  52   0   2    13278.43    12779.39   2286.59 o 
  54   0   2     1354.58     1390.85    157.88 o 
  56   0   2      379.37      295.03     42.95 o 
  58   0   2      118.46      115.42     14.02 o 
  60   0   2       56.77       29.93      9.35 o 
  62   0   2       40.83       33.27     12.45 o 
  64   0   2       17.18       13.64      6.37 o 
  66   0   2      173.35      198.59     13.87 o 
  68   0   2       49.18       48.16     11.02 o 
   1   1   2     1404.86     1227.51     28.88 o 
   3   1   2     1499.32     1313.48     24.46 o 
   5   1   2     1000.19      879.09     38.55 o 
   7   1   2     1077.34      972.73     22.65 o 
   9   1   2     1455.43     1290.18     15.08 o 
  11   1   2     4069.23     4183.06     25.41 o 
  13   1   2      147.82       88.96      9.29 o 
  15   1   2      571.73      495.94     12.15 o 
  17   1   2      199.28      164.82     11.87 o 
  19   1   2      372.81      360.46      9.86 o 
  21   1   2     1532.44     1708.57     12.30 o 
  23   1   2      182.77      166.51      7.17 o 
  25   1   2       55.77       39.28      4.36 o 
  27   1   2       42.57       31.45      4.83 o 
  29   1   2      690.06      694.24     10.57 o 
  31   1   2      203.56      175.45      7.54 o 
  33   1   2      203.22      200.52      6.66 o 
  35   1   2       49.54       39.15      8.37 o 
  37   1   2       13.05       19.40      4.56 o 
  39   1   2      178.60      141.87     11.57 o 
  41   1   2      436.17      396.88     13.02 o 
  43   1   2       46.65       40.07      6.71 o 
  45   1   2        0.55       17.90     10.52 o 
  47   1   2       50.50       28.66      8.83 o 
  49   1   2       82.43       36.32     10.60 o 
  51   1   2      107.42       60.71     12.48 o 
  53   1   2      297.31      288.09     11.26 o 
  55   1   2       31.82       17.73      5.36 o 
  57   1   2        1.74        6.91      6.60 o 
  59   1   2        1.66       -3.24      6.56 o 
  61   1   2       41.83       33.15      6.54 o 
  63   1   2      172.20      186.04     11.97 o 
  65   1   2       34.02       15.66      8.61 o 
  67   1   2        4.81        8.80      5.66 o 
   0   2   2      590.46      471.05     36.68 o 
   2   2   2     5400.42     5461.90     42.59 o 
   4   2   2      355.90      322.80     21.05 o 
   6   2   2      690.89      629.51     21.02 o 
   8   2   2      835.22      836.33     11.72 o 
  10   2   2     5514.28     5971.19     30.61 o 
  12   2   2      607.12      662.48     12.23 o 
  14   2   2      266.71      240.42     10.93 o 
  16   2   2      599.44      715.91     10.09 o 
  18   2   2      606.27      665.44     11.81 o 
  20   2   2     3399.58     3691.50     29.86 o 
  22   2   2     5918.45     6593.68     49.70 o 
  24   2   2     2744.87     3120.14     34.95 o 
  26   2   2      730.21      772.58     13.60 o 
  28   2   2     1507.14     1693.87     20.73 o 
  30   2   2      373.92      395.85     10.08 o 
  32   2   2       28.58       21.88      8.27 o 
  34   2   2      518.17      529.06     11.18 o 
  36   2   2      289.72      269.53     13.91 o 
  38   2   2       59.63       50.02      5.32 o 
  40   2   2     1061.94     1071.67     13.58 o 
  42   2   2       74.76       73.56     19.59 o 
  44   2   2        3.03       11.34      4.20 o 
  46   2   2       76.98       31.26      7.33 o 
  48   2   2        9.74       -0.91      8.08 o 
  50   2   2      130.03      160.56     28.74 o 
  52   2   2     6186.93     7342.53     41.87 o 
  54   2   2      547.59      554.50     30.22 o 
  56   2   2      118.16      110.77     10.96 o 
  58   2   2       36.15       35.02      7.34 o 
  60   2   2        2.70       -4.98      6.94 o 
  62   2   2       13.30       13.26      6.09 o 
  64   2   2       67.00       48.66      8.43 o 
  66   2   2       97.54       82.79      8.75 o 
   1   3   2      923.39     1003.81     19.71 o 
   3   3   2     4583.61     5026.98     50.42 o 
   5   3   2     1257.41     1316.00     18.40 o 
   7   3   2     2099.15     2216.76     34.79 o 
   9   3   2     2787.42     2860.84     27.47 o 
  11   3   2     8991.83    10120.50     43.27 o 
  13   3   2      866.01      939.40     10.28 o 
  15   3   2      469.48      424.66      7.93 o 
  17   3   2      440.08      428.26      8.36 o 
  19   3   2      363.43      321.89     10.00 o 
  21   3   2     2564.59     2714.10     30.65 o 
  23   3   2      322.65      280.30      8.55 o 
  25   3   2      111.40      103.13      6.74 o 
  27   3   2      128.22      111.47      8.99 o 
  29   3   2      594.32      588.72     15.41 o 
  31   3   2      402.57      423.32     14.22 o 
  33   3   2      290.21      243.16      9.92 o 
  35   3   2      209.43      194.47     12.55 o 
  37   3   2       20.27       26.71      6.88 o 
  39   3   2      451.27      488.00     16.92 o 
  41   3   2     1394.43     1440.85     20.53 o 
  43   3   2      193.71      158.94     18.76 o 
  45   3   2       78.37       38.64     10.10 o 
  47   3   2      381.97      359.84     11.21 o 
  49   3   2      377.46      381.20     14.90 o 
  51   3   2      310.82      303.65     13.76 o 
  53   3   2      941.51     1109.87     19.92 o 
  55   3   2      156.58      163.93     11.32 o 
  57   3   2       11.79        6.78      5.34 o 
  59   3   2        5.04        1.40      6.71 o 
  61   3   2      114.31      124.27      9.61 o 
  63   3   2      492.82      589.95     23.69 o 
   0   4   2     3652.47     3624.18     61.26 o 
   2   4   2     4418.38     5037.73     54.63 o 
   4   4   2       14.36       16.70      7.49 o 
   6   4   2      669.63      728.98     12.33 o 
   8   4   2      774.53      762.65     11.35 o 
  10   4   2     6868.81     7565.86     74.60 o 
  12   4   2     2440.39     2590.18     29.30 o 
  14   4   2      222.12      245.31      9.81 o 
  16   4   2      116.74      122.79      7.66 o 
  18   4   2      118.29      131.82      8.00 o 
  20   4   2      122.01      131.60     10.94 o 
  22   4   2     1156.21     1201.13     16.24 o 
  24   4   2      416.17      394.83     12.88 o 
  26   4   2      120.77      111.27      9.13 o 
  28   4   2      215.53      203.39      7.91 o 
  30   4   2      198.35      192.30      8.66 o 
  32   4   2      414.22      420.44     13.65 o 
  34   4   2      666.69      694.84     15.46 o 
  36   4   2      339.77      320.40     21.75 o 
  38   4   2      230.37      217.63     27.11 o 
  40   4   2     4189.30     4458.56     97.29 o 
  42   4   2       18.02       37.53     20.43 o 
  44   4   2     1282.24     1414.34     20.42 o 
  46   4   2      455.37      509.23     14.43 o 
  48   4   2      100.49       76.35      9.63 o 
  50   4   2      130.03      131.92     14.93 o 
  52   4   2      519.99      522.41     16.30 o 
  54   4   2       21.37       15.14      5.72 o 
  56   4   2      109.76      107.22     12.71 o 
  58   4   2       84.96       74.12     10.99 o 
  60   4   2       28.30       18.77      5.97 o 
   1   5   2      909.92      943.95     11.90 o 
   3   5   2     1174.16     1242.60     12.02 o 
   5   5   2       61.95       46.79     11.04 o 
   7   5   2       77.42       46.84      5.31 o 
   9   5   2      709.25      682.17     15.07 o 
  11   5   2     1569.03     1706.05     13.45 o 
  13   5   2      223.50      155.08     11.27 o 
  15   5   2      116.84      122.54     10.65 o 
  17   5   2       40.18       46.01      5.76 o 
  19   5   2      105.22      111.35     19.73 o 
  21   5   2      435.25      428.63     32.97 o 
  23   5   2      176.22      203.56     18.27 o 
  25   5   2      205.09      182.87     13.45 o 
  27   5   2      330.02      325.05     21.23 o 
  29   5   2       84.47       54.56     10.39 o 
  31   5   2      131.24       78.69     15.63 o 
  33   5   2       40.88       21.12      6.10 o 
  35   5   2       56.99       34.21      7.55 o 
  37   5   2       65.02       47.68     11.19 o 
  39   5   2       17.69       16.33      5.80 o 
  41   5   2      250.97      248.21     17.50 o 
  43   5   2       75.37       71.34     10.86 o 
  45   5   2      314.47      334.30     19.13 o 
  47   5   2      498.37      489.45     30.61 o 
  49   5   2      258.18      282.48     14.53 o 
  51   5   2       23.76        4.88      7.18 o 
  53   5   2      280.16      352.39     16.31 o 
  55   5   2      100.68       80.20     11.83 o 
   0   6   2     2841.05     3267.70     67.41 o 
   2   6   2     1182.40     1342.91     18.39 o 
   4   6   2       11.54        9.71      5.91 o 
   6   6   2      984.00     1017.41     12.47 o 
   8   6   2      219.22      156.67     19.03 o 
  10   6   2     2830.10     2942.46     40.93 o 
  12   6   2     1296.55     1321.60     25.91 o 
  14   6   2       62.90       22.07     10.00 o 
  16   6   2       49.28       12.01     10.88 o 
  18   6   2       26.62       16.70      8.98 o 
  20   6   2      126.00       86.01     15.70 o 
  22   6   2      655.49      670.68     24.77 o 
  24   6   2      186.35      197.69     26.46 o 
  26   6   2      263.14      307.43     15.59 o 
  28   6   2      231.20      243.69     28.57 o 
  30   6   2      633.98      659.52     21.49 o 
  32   6   2      381.32      392.82     14.80 o 
  34   6   2      143.46      136.03     13.48 o 
  36   6   2      102.87       62.27     10.73 o 
  38   6   2      280.29      407.81     44.06 o 
  40   6   2     2856.07     3261.97    713.40 o 
  42   6   2       10.49       17.87     13.04 o 
  44   6   2     1336.82     1572.46     65.33 o 
  46   6   2      141.38      114.64     21.22 o 
  48   6   2      134.88      128.93     13.09 o 
   1   7   2     2153.13     2584.91     31.27 o 
   3   7   2       65.57       67.44      5.91 o 
   5   7   2      137.95      127.76      9.41 o 
   7   7   2      131.39      143.51     10.04 o 
   9   7   2       16.75        8.51      5.52 o 
  11   7   2        4.32        4.59      2.84 o 
  13   7   2       10.61        8.74      5.32 o 
  15   7   2      110.82      130.84      7.88 o 
  17   7   2       23.29       20.23      4.66 o 
  19   7   2       38.80       24.90     10.98 o 
  21   7   2       14.45       25.51     15.45 o 
  23   7   2      137.81      166.93     10.21 o 
  25   7   2      195.66      190.56     12.89 o 
  27   7   2      261.43      291.63     13.84 o 
  29   7   2      449.18      469.26     29.04 o 
  31   7   2      590.15      705.89     20.32 o 
  33   7   2       54.93       29.66      8.32 o 
  35   7   2       57.42       33.03      8.67 o 
  37   7   2       42.67       26.91      9.79 o 
  39   7   2       45.50       29.80     13.23 o 
   0   8   2      664.11      806.86     32.91 o 
   2   8   2      102.15       59.17     12.09 o 
   4   8   2        9.79       10.41     13.06 o 
   6   8   2      552.51      589.05     20.26 o 
   8   8   2       90.24       61.22     19.15 o 
  10   8   2      606.30      606.03     21.31 o 
  12   8   2       92.71       69.85     17.30 o 
  14   8   2       47.48       41.70      9.40 o 
  16   8   2       84.17       61.22      9.96 o 
  18   8   2       13.17       24.87     10.49 o 
  20   8   2       38.69       30.22      8.55 o 
  22   8   2      398.72      417.87     27.09 o 
  24   8   2      319.19      368.96     29.77 o 
  26   8   2      151.27      147.90     19.64 o 
   1   1   3     3469.49     4016.25     50.55 o 
   3   1   3     7892.38     9038.95     83.34 o 
   5   1   3     6784.28     8064.60     69.65 o 
   7   1   3      912.61      954.47     18.15 o 
   9   1   3      711.73      847.53     17.80 o 
  11   1   3      235.06      188.73     12.37 o 
  13   1   3      711.87      727.14     14.36 o 
  15   1   3      249.65      210.15      9.86 o 
  17   1   3      484.88      462.36     11.08 o 
  19   1   3      935.62     1009.38     15.77 o 
  21   1   3      396.85      348.25     10.13 o 
  23   1   3      389.49      420.38     10.07 o 
  25   1   3     3640.40     4457.91     24.61 o 
  27   1   3     2619.58     2804.70     35.11 o 
  29   1   3      172.86      136.54      8.09 o 
  31   1   3       35.35       33.43      6.06 o 
  33   1   3      376.39      371.23     14.02 o 
  35   1   3     3733.19     3959.60     53.82 o 
  37   1   3     2084.64     2213.14     35.29 o 
  39   1   3      451.56      444.63     18.95 o 
  41   1   3      413.36      401.99     20.63 o 
  43   1   3      108.13       66.68     14.89 o 
  45   1   3      403.52      318.45     20.04 o 
  47   1   3      971.91      886.68     27.65 o 
  49   1   3      919.80      857.63     20.42 o 
  51   1   3      320.76      279.10     14.44 o 
  53   1   3      489.82      485.74     18.21 o 
  55   1   3      201.66      169.58     12.11 o 
  57   1   3      329.97      346.26     16.28 o 
  59   1   3      265.11      288.87     16.34 o 
  61   1   3       44.53       30.03      9.25 o 
  63   1   3      211.21      215.32     11.24 o 
   0   2   3      515.76      575.31     28.05 o 
   2   2   3      360.73      388.95     13.84 o 
   4   2   3     1116.57     1087.30     17.23 o 
   6   2   3      369.21      347.02     12.57 o 
   8   2   3      236.96      202.22     11.05 o 
  10   2   3        8.78        1.85      8.67 o 
  12   2   3       90.99       82.40      8.22 o 
  14   2   3      157.52      108.09      9.15 o 
  16   2   3      159.57      117.86      8.08 o 
  18   2   3      685.36      608.66     12.77 o 
  20   2   3       94.89       90.35      8.14 o 
  22   2   3     1658.07     1822.59     16.87 o 
  24   2   3      355.95      412.71     13.79 o 
  26   2   3      923.83     1003.27     14.32 o 
  28   2   3     1330.40     1488.71     15.54 o 
  30   2   3      554.54      558.44     15.96 o 
  32   2   3      184.10      168.84     12.10 o 
  34   2   3     1273.36     1304.88     23.25 o 
  36   2   3     1005.84     1067.51     28.21 o 
  38   2   3     1614.19     1540.20     35.00 o 
  40   2   3       78.48       46.02      8.25 o 
  42   2   3      138.17       37.92     20.69 o 
  44   2   3      107.08       34.41     21.27 o 
  46   2   3      820.79      793.19     22.91 o 
  48   2   3       53.90       46.02     12.21 o 
  50   2   3      529.20      518.11     22.24 o 
  52   2   3       16.39       20.93      8.67 o 
  54   2   3      225.97      223.14     13.08 o 
  56   2   3      287.11      368.56     15.19 o 
  58   2   3      553.49      642.84     21.05 o 
  60   2   3      450.22      517.42     17.03 o 
  62   2   3       25.34        2.56      5.23 o 
   1   3   3       53.25       50.98      9.23 o 
   3   3   3     1376.81     1631.36     27.05 o 
   5   3   3     1635.02     1930.50     30.68 o 
   7   3   3     2645.36     2856.74     42.56 o 
   9   3   3      429.61      393.74     15.85 o 
  11   3   3       78.62       75.39     12.51 o 
  13   3   3     1077.30     1071.70     20.23 o 
  15   3   3     1184.05     1368.83     21.79 o 
  17   3   3       87.01      112.52      7.57 o 
  19   3   3      149.23      151.70      8.91 o 
  21   3   3      590.84      632.25     14.68 o 
  23   3   3      507.26      501.03     13.59 o 
  25   3   3     3087.95     3443.73     46.41 o 
  27   3   3      407.57      426.77     23.66 o 
  29   3   3      376.80      374.01     14.00 o 
  31   3   3        2.18        9.24     15.10 o 
  33   3   3      371.36      380.33     29.89 o 
  35   3   3     1573.56     1548.93     34.66 o 
  37   3   3      763.94      747.56     35.11 o 
  39   3   3      607.53      552.13     13.69 o 
  41   3   3      115.00       75.78     13.60 o 
  43   3   3       14.02        8.35      5.71 o 
  45   3   3      415.81      410.47     15.91 o 
  47   3   3      331.32      319.51     14.54 o 
  49   3   3      328.38      344.54     13.42 o 
  51   3   3      109.40       93.07      8.89 o 
  53   3   3       28.72       17.95      8.47 o 
  55   3   3      149.03      129.31      9.93 o 
  57   3   3      333.23      388.50     15.01 o 
  59   3   3      233.38      200.38     12.75 o 
   0   4   3       15.11       16.31     11.84 o 
   2   4   3      107.28      113.44      8.80 o 
   4   4   3      676.44      677.28     11.43 o 
   6   4   3       96.04      105.25      8.36 o 
   8   4   3       35.79       35.18      5.01 o 
  10   4   3       43.29       69.45     10.22 o 
  12   4   3       39.33       35.60      4.13 o 
  14   4   3      421.43      427.91     11.49 o 
  16   4   3       25.43       24.73      4.75 o 
  18   4   3      479.65      429.33     15.41 o 
  20   4   3      312.28      294.19     18.12 o 
  22   4   3     1578.89     1746.87     30.02 o 
  24   4   3      299.44      309.57     19.30 o 
  26   4   3      883.76      930.35     17.91 o 
  28   4   3      943.06     1056.07     17.24 o 
  30   4   3      291.79      290.54     24.54 o 
  32   4   3       11.90       -1.54      8.71 o 
  34   4   3      773.50      756.79     21.90 o 
  36   4   3      519.76      546.44     24.34 o 
  38   4   3     1343.70     1399.74     32.53 o 
  40   4   3       26.13       34.72      5.59 o 
  42   4   3       62.37       70.36      7.88 o 
  44   4   3       43.27       42.21     13.26 o 
  46   4   3      465.95      459.36     17.12 o 
  48   4   3        0.87       -8.47      5.66 o 
  50   4   3      175.54      149.28     11.26 o 
  52   4   3       71.52       66.03      9.22 o 
  54   4   3      136.23      115.38     11.70 o 
  56   4   3      168.37      180.95     12.58 o 
   1   5   3      320.31      346.72     11.08 o 
   3   5   3      589.38      619.76     12.80 o 
   5   5   3     1544.20     1679.55     32.55 o 
   7   5   3     2986.04     3181.04     40.19 o 
   9   5   3     1505.82     1543.07     19.36 o 
  11   5   3       93.61       70.60      9.62 o 
  13   5   3     1205.78     1283.32     20.26 o 
  15   5   3     2450.54     2506.34     19.83 o 
  17   5   3      487.49      489.40     25.31 o 
  19   5   3     1268.77     1240.22     25.77 o 
  21   5   3      372.93      331.53     28.10 o 
  23   5   3      968.11      973.37     27.57 o 
  25   5   3     1451.77     1457.58     44.43 o 
  27   5   3       73.63       55.72      8.83 o 
  29   5   3      289.71      305.73     10.74 o 
  31   5   3       58.28       55.50      7.63 o 
  33   5   3      238.27      255.98     10.23 o 
  35   5   3      434.48      399.36     11.87 o 
  37   5   3      185.65      174.32     19.41 o 
  39   5   3      471.47      451.92     17.67 o 
  41   5   3       31.22       21.35      6.45 o 
  43   5   3      110.74       85.68     10.25 o 
  45   5   3      225.69      274.95     16.07 o 
  47   5   3       60.24       51.12     10.19 o 
  49   5   3       96.55      105.55     14.27 o 
  51   5   3        4.81       20.61     15.14 o 
   0   6   3      209.04      210.17     12.63 o 
   2   6   3      180.82      198.60      9.41 o 
   4   6   3      282.07      288.12     18.06 o 
   6   6   3       20.60       19.69      7.02 o 
   8   6   3       13.37       13.51      4.56 o 
  10   6   3       16.40        5.27      3.97 o 
  12   6   3       34.39       25.21      5.18 o 
  14   6   3      219.67      219.58     15.94 o 
  16   6   3      238.93      236.41      8.30 o 
  18   6   3      327.69      281.96     10.47 o 
  20   6   3      184.24      186.72     10.88 o 
  22   6   3      230.69      209.56     14.33 o 
  24   6   3      116.83       75.12      8.18 o 
  26   6   3      439.42      442.37     17.32 o 
  28   6   3      480.33      560.32     29.49 o 
  30   6   3      173.99      202.69     13.80 o 
  32   6   3      119.21      112.70     10.18 o 
  34   6   3        8.49       12.30      5.83 o 
  36   6   3        5.67        5.01      5.21 o 
  38   6   3       73.22       75.64     16.13 o 
  40   6   3       14.83        5.92     10.62 o 
  42   6   3       15.33       11.58     13.64 o 
  44   6   3       74.00       64.66     10.29 o 
   1   7   3      161.16      153.61     11.47 o 
   3   7   3      755.30      803.92     70.16 o 
   5   7   3      534.30      600.79     45.51 o 
   7   7   3      649.30      634.79     30.22 o 
   9   7   3      740.05      756.40     23.25 o 
  11   7   3       33.36       36.02     15.18 o 
  13   7   3      333.52      323.45     17.26 o 
  15   7   3      821.70      775.63     28.83 o 
  17   7   3      168.60      158.60     11.35 o 
  19   7   3      579.45      547.52     34.91 o 
  21   7   3       30.74       30.33      7.66 o 
  23   7   3      170.08      155.96     17.66 o 
  25   7   3      406.30      440.39     20.99 o 
  27   7   3       21.73       10.51      6.92 o 
  29   7   3      136.63      168.68     23.69 o 
  31   7   3       92.83       92.72     13.88 o 
  33   7   3      127.62      129.78     10.18 o 
   0   8   3       89.85       57.96     17.48 o 
   2   8   3      171.81      135.41     14.32 o 
   4   8   3       83.23       99.83      8.45 o 
   6   8   3        3.88        4.88      9.89 o 
   8   8   3       26.81       14.76      9.89 o 
  10   8   3        6.35        9.26      6.32 o 
  12   8   3       35.37       23.74      9.99 o 
  14   8   3       31.52       17.25      8.42 o 
   0   0   4    13574.82    17039.73     75.44 o 
   2   0   4      467.91      532.51     35.79 o 
   4   0   4      342.82      411.74     22.20 o 
   6   0   4     1086.48     1327.44     24.69 o 
   8   0   4      149.45      144.83     20.83 o 
  10   0   4       70.23       71.21     24.44 o 
  12   0   4     1361.28     1414.65     39.88 o 
  14   0   4      906.85      965.74     32.70 o 
  16   0   4      251.41      259.71     17.83 o 
  18   0   4      284.79      293.56     17.17 o 
  20   0   4      281.39      257.77     16.43 o 
  22   0   4      628.35      626.05     17.98 o 
  24   0   4     2128.06     2299.92     30.37 o 
  26   0   4     1845.39     2203.50     36.57 o 
  28   0   4     6154.57     6974.37    119.24 o 
  30   0   4     7803.53     8592.59    250.80 o 
  32   0   4     4474.87     4544.64    120.42 o 
  34   0   4     2027.17     2157.27     57.73 o 
  36   0   4       25.86       15.25      9.46 o 
  38   0   4      418.25      380.56     24.96 o 
  40   0   4      586.40      528.05     20.67 o 
  42   0   4      426.55      359.54     35.33 o 
  44   0   4      383.46      358.06     27.39 o 
  46   0   4      204.73      183.73     20.77 o 
  48   0   4       23.04       13.12      9.95 o 
  50   0   4      223.85      191.10     23.90 o 
  52   0   4      209.24      181.80     42.50 o 
  54   0   4       88.15       65.25     12.22 o 
  56   0   4        3.51      -13.32     11.44 o 
  58   0   4       40.17       48.45     15.35 o 
   1   1   4       87.43       90.22     12.06 o 
   3   1   4      317.73      386.42     14.45 o 
   5   1   4       71.24       87.91     13.13 o 
   7   1   4       31.26       29.00      9.94 o 
   9   1   4      292.81      314.76     14.80 o 
  11   1   4      765.95      870.40     21.12 o 
  13   1   4      591.81      609.21     15.25 o 
  15   1   4       33.52       45.74      8.48 o 
  17   1   4      214.80      204.93     11.74 o 
  19   1   4       49.15       47.47     10.48 o 
  21   1   4      166.76      160.80     13.21 o 
  23   1   4      198.62      222.81     15.73 o 
  25   1   4      182.52      150.60     13.46 o 
  27   1   4       57.47       58.99      8.57 o 
  29   1   4      133.68      132.14     10.54 o 
  31   1   4      206.65      187.49     22.53 o 
  33   1   4       70.18       30.14      6.22 o 
  35   1   4       88.23       39.69      9.58 o 
  37   1   4       77.74       42.13      8.33 o 
  39   1   4        8.65        6.66      4.20 o 
  41   1   4       99.69       67.74      7.51 o 
  43   1   4       88.69       69.99      8.56 o 
  45   1   4       52.97       37.19      7.03 o 
  47   1   4       37.05       24.53      5.89 o 
  49   1   4       23.24       20.24      4.90 o 
  51   1   4       42.30       31.91      7.40 o 
  53   1   4        0.46       -0.54      6.82 o 
  55   1   4       10.92        8.03      9.06 o 
  57   1   4       40.99       41.18      9.66 o 
  59   1   4        6.58        0.21      8.00 o 
   0   2   4     6099.91     7104.04    121.36 o 
   2   2   4      297.73      292.20     14.75 o 
   4   2   4      149.40      174.86     13.85 o 
   6   2   4      317.43      332.39     14.06 o 
   8   2   4      352.36      324.14     14.88 o 
  10   2   4      170.42      126.54     13.47 o 
  12   2   4     1256.50     1236.39     17.40 o 
  14   2   4      949.75      902.73     23.22 o 
  16   2   4       46.91       35.99      8.30 o 
  18   2   4      211.02      170.10     12.54 o 
  20   2   4      593.12      567.14     18.29 o 
  22   2   4      792.05      796.81     20.39 o 
  24   2   4     1419.41     1571.36     23.80 o 
  26   2   4      777.46      880.94     20.59 o 
  28   2   4     2745.93     3038.59     64.52 o 
  30   2   4     3566.48     3878.47     53.57 o 
  32   2   4     2336.79     2257.96     33.43 o 
  34   2   4      771.90      809.03     21.02 o 
  36   2   4       75.80       52.32     11.15 o 
  38   2   4       84.19       57.92      7.52 o 
  40   2   4      225.34      207.17     19.85 o 
  42   2   4      570.84      529.56     26.62 o 
  44   2   4      191.27      216.00     18.48 o 
  46   2   4      140.26      137.72      9.77 o 
  48   2   4       14.63       28.21     16.51 o 
  50   2   4      154.43      135.90     14.15 o 
  52   2   4       11.32       12.19      7.50 o 
  54   2   4       18.04       14.52      6.92 o 
  56   2   4       16.52       13.26      7.68 o 
   1   3   4      105.47       86.32     13.82 o 
   3   3   4     1050.86     1154.20     21.98 o 
   5   3   4      161.23      150.39     12.32 o 
   7   3   4      260.86      248.09     19.79 o 
   9   3   4     1001.66      966.19     23.86 o 
  11   3   4     2274.37     2552.48     28.40 o 
  13   3   4     1793.37     1910.11     34.89 o 
  15   3   4       37.32       45.65     13.03 o 
  17   3   4      495.37      470.95     21.16 o 
  19   3   4      255.47      284.52     15.25 o 
  21   3   4      361.90      290.91     19.72 o 
  23   3   4      443.12      479.00     32.43 o 
  25   3   4      609.01      549.50     34.41 o 
  27   3   4      129.92       96.42     17.70 o 
  29   3   4      429.33      425.91     39.46 o 
  31   3   4      391.94      402.56     17.19 o 
  33   3   4      159.50      138.04     18.82 o 
  35   3   4      242.86      284.87     18.22 o 
  37   3   4      141.89      149.67     14.49 o 
  39   3   4       18.72       10.04      9.13 o 
  41   3   4      291.58      269.73     18.18 o 
  43   3   4      210.79      227.36     15.05 o 
  45   3   4      100.50       84.11     12.37 o 
  47   3   4      151.29      163.64     14.89 o 
  49   3   4       85.66      113.88     10.04 o 
  51   3   4       77.08       78.91      9.48 o 
  53   3   4        7.05        0.41      6.33 o 
   0   4   4      588.21      588.42     43.99 o 
   2   4   4      108.91       83.42     14.63 o 
   4   4   4      102.43       96.81     11.51 o 
   6   4   4      105.83      100.58      9.92 o 
   8   4   4      413.92      404.51     13.50 o 
  10   4   4      734.08      665.35     29.32 o 
  12   4   4      883.84      878.01     14.21 o 
  14   4   4     1167.98     1111.83     18.71 o 
  16   4   4      182.48      155.64     15.47 o 
  18   4   4      576.46      517.52     28.78 o 
  20   4   4      949.31      956.23     13.00 o 
  22   4   4     1106.58     1095.89     12.64 o 
  24   4   4      711.53      742.94     15.06 o 
  26   4   4       44.06       30.69      6.63 o 
  28   4   4      163.48      158.73     19.59 o 
  30   4   4      309.08      313.74     16.14 o 
  32   4   4      331.98      313.96     15.51 o 
  34   4   4       20.16       15.17      5.11 o 
  36   4   4      100.11      108.04     11.73 o 
  38   4   4      183.60      212.02     10.98 o 
  40   4   4      224.10      264.12     14.83 o 
  42   4   4      714.44      756.02     24.35 o 
  44   4   4        9.96       14.35      8.84 o 
  46   4   4       60.70       63.03     14.34 o 
  48   4   4        0.04       -0.34      6.85 o 
  50   4   4       28.75       14.12      5.05 o 
   1   5   4       30.15       11.47      5.90 o 
   3   5   4      312.22      295.51     10.13 o 
   5   5   4       25.69       17.24      3.95 o 
   7   5   4      219.26      201.24     11.93 o 
   9   5   4      434.90      457.21     12.90 o 
  11   5   4      383.39      418.41     12.78 o 
  13   5   4      247.98      218.13      8.86 o 
  15   5   4       64.77       78.94      8.82 o 
  17   5   4      150.97      129.09     12.41 o 
  19   5   4      149.72      131.52      9.57 o 
  21   5   4       52.80       39.13      4.32 o 
  23   5   4      151.99      126.52     10.79 o 
  25   5   4      261.98      251.39     19.40 o 
  27   5   4        6.00       10.17      4.21 o 
  29   5   4      119.02      119.39      7.70 o 
  31   5   4       43.07       29.21      8.14 o 
  33   5   4       28.37       23.03      4.81 o 
  35   5   4       59.43       42.80     11.27 o 
  37   5   4       36.64       60.23     16.14 o 
  39   5   4        4.82       -6.62      7.13 o 
  41   5   4       76.84       56.56     10.79 o 
  43   5   4       21.19        9.80      5.02 o 
   0   6   4       41.32       50.92     10.86 o 
   2   6   4       52.43       31.75      6.09 o 
   4   6   4       83.32       77.19      6.95 o 
   6   6   4       12.69        8.57      3.89 o 
   8   6   4       62.85       45.60      7.87 o 
  10   6   4      660.11      637.27     24.56 o 
  12   6   4      537.89      489.44     27.12 o 
  14   6   4      671.78      684.54     45.49 o 
  16   6   4      283.43      294.95     21.85 o 
  18   6   4      373.00      334.60     23.34 o 
  20   6   4      587.51      618.49     33.59 o 
  22   6   4      446.28      463.92     21.03 o 
  24   6   4      170.81      166.75     18.20 o 
  26   6   4       20.60        8.97      4.94 o 
  28   6   4      149.22      154.42     21.21 o 
  30   6   4       36.63       29.94     13.78 o 
  32   6   4       37.65       29.74      5.74 o 
  34   6   4       80.91       73.18     11.15 o 
   1   7   4      161.76      156.47     13.46 o 
   3   7   4        7.13        7.58      4.89 o 
   5   7   4        1.94        1.75      4.93 o 
   7   7   4       12.38       11.08      6.78 o 
   9   7   4       24.95        9.80      8.31 o 
  11   7   4       50.73       27.75      4.94 o 
  13   7   4       94.03       66.77     12.22 o 
  15   7   4       65.42       56.02      9.03 o 
  17   7   4      114.66      110.86     16.92 o 
  19   7   4      112.31       81.11     13.70 o 
  21   7   4      243.51      247.75     22.44 o 
   1   1   5       59.98       67.90     18.61 o 
   3   1   5       40.28       43.70     16.15 o 
   5   1   5      522.29      522.88     28.54 o 
   7   1   5      220.51      233.94     36.74 o 
   9   1   5       41.59       64.36     42.74 o 
  11   1   5      290.04      257.89     46.54 o 
  13   1   5     1397.27     1435.16     32.29 o 
  15   1   5     3295.80     3313.37     46.63 o 
  17   1   5     2711.10     3167.28     49.31 o 
  19   1   5     3247.64     3591.52     34.13 o 
  21   1   5      275.17      239.91     17.92 o 
  23   1   5      227.38      243.11     32.55 o 
  25   1   5     3782.30     4198.39    150.55 o 
  27   1   5     3594.08     4156.24     33.64 o 
  29   1   5     1124.17     1308.27     21.52 o 
  31   1   5      401.91      449.25     17.28 o 
  33   1   5      675.77      750.12     25.80 o 
  35   1   5       13.38        7.25      7.22 o 
  37   1   5       12.54        8.78      5.37 o 
  39   1   5       47.31       31.86     12.33 o 
  41   1   5        2.31        4.18      7.28 o 
  43   1   5       15.22       12.40      7.19 o 
  45   1   5      260.65      258.14     17.82 o 
  47   1   5      589.97      657.01     27.62 o 
  49   1   5      174.99      152.02     14.55 o 
   0   2   5       74.58       34.33     16.21 o 
   2   2   5       93.64       74.14     13.80 o 
   4   2   5      187.13      140.29     21.78 o 
   6   2   5      375.49      326.26     25.92 o 
   8   2   5      411.49      267.66     26.56 o 
  10   2   5       93.67       43.39     24.95 o 
  12   2   5      130.44       57.83     20.12 o 
  14   2   5      364.89      303.50     21.85 o 
  16   2   5     1015.88      951.37     19.16 o 
  18   2   5      268.87      224.07     16.69 o 
  20   2   5      243.65      222.82     18.71 o 
  22   2   5      710.49      773.84     21.85 o 
  24   2   5      582.40      613.49     27.69 o 
  26   2   5      372.46      362.71     18.47 o 
  28   2   5      336.71      363.40     16.78 o 
  30   2   5      118.81      108.97     18.80 o 
  32   2   5       61.19       76.79     16.82 o 
  34   2   5      332.73      350.06     20.35 o 
  36   2   5       24.43       26.08     11.54 o 
  38   2   5       38.98       41.17      7.44 o 
  40   2   5        1.02       -0.73      6.95 o 
  42   2   5        6.14       -1.80      5.77 o 
  44   2   5        5.31        0.46      6.88 o 
  46   2   5        7.08        8.68      5.16 o 
  48   2   5       51.26       31.06      4.91 o 
   1   3   5       79.41       28.50     10.14 o 
   3   3   5       10.87       -9.08      8.41 o 
   5   3   5      568.29      457.71     16.48 o 
   7   3   5      267.20      227.28     20.37 o 
   9   3   5       50.89       37.05     15.19 o 
  11   3   5       73.22       41.33     12.06 o 
  13   3   5      304.38      255.76     17.06 o 
  15   3   5     1489.51     1423.02     34.37 o 
  17   3   5      370.50      388.33     15.35 o 
  19   3   5     1096.00     1179.77     26.75 o 
  21   3   5       86.79      120.97     13.35 o 
  23   3   5       17.44       17.08      6.46 o 
  25   3   5      693.05      789.06     34.27 o 
  27   3   5     1820.32     2046.52     45.19 o 
  29   3   5        1.99        5.14      6.98 o 
  31   3   5       34.73       39.69      6.45 o 
  33   3   5       40.78       42.27     12.47 o 
  35   3   5       41.49       38.89      6.48 o 
  37   3   5      257.70      276.25     22.49 o 
  39   3   5       86.14       93.17      9.09 o 
  41   3   5       26.20       16.61      8.20 o 
  43   3   5       45.52       53.51      6.29 o 
  45   3   5      213.74      236.51     17.41 o 
   0   4   5      249.95      253.51     18.69 o 
   2   4   5        2.03       -0.04      8.65 o 
   4   4   5      165.19      150.45     23.48 o 
   6   4   5      301.55      274.17     21.28 o 
   8   4   5      219.04      207.26     19.32 o 
  10   4   5       39.19       39.43      8.42 o 
  12   4   5       36.39       42.51     11.82 o 
  14   4   5      240.32      229.05     13.22 o 
  16   4   5      569.84      498.37     21.13 o 
  18   4   5      245.00      200.78     18.49 o 
  20   4   5       94.02       79.98      7.69 o 
  22   4   5      310.76      293.60     23.40 o 
  24   4   5      494.32      498.38     42.20 o 
  26   4   5      283.87      280.77     20.31 o 
  28   4   5      205.24      247.66     17.82 o 
  30   4   5      225.24      225.31     16.74 o 
  32   4   5        6.89        8.62      7.24 o 
  34   4   5      112.94      110.56      9.73 o 
  36   4   5        5.98        6.71      7.55 o 
  38   4   5       87.58       91.96      9.36 o 
  40   4   5        4.86       16.31     13.51 o 
   1   5   5       67.39       45.53      9.94 o 
   3   5   5       54.88       47.05      8.44 o 
   5   5   5      493.80      501.91     22.60 o 
   7   5   5      292.61      298.28     11.68 o 
   9   5   5      103.72       85.43      7.15 o 
  11   5   5       32.83       19.56      5.65 o 
  13   5   5       36.36       19.49      7.48 o 
  15   5   5      404.84      320.92     14.64 o 
  17   5   5       69.13       71.24     11.70 o 
  19   5   5      210.92      177.97     11.30 o 
  21   5   5       16.21       15.49     16.49 o 
  23   5   5       67.67       65.67     14.78 o 
  25   5   5        1.00       -1.14      8.68 o 
  27   5   5      761.65      897.13     34.16 o 
  29   5   5      216.16      265.41     19.24 o 
  31   5   5      124.32      114.16     17.80 o 
   0   6   5      162.91      172.68     21.33 o 
   2   6   5       98.34      107.59     11.35 o 
   4   6   5        8.22        3.06      6.76 o 
   6   6   5       31.18       -1.21     21.78 o 
   8   6   5       51.29       53.13      7.58 o 
  10   6   5      124.81      106.60     14.02 o 
  12   6   5       38.69       22.33      8.23 o 
  14   6   5        0.37        2.87      8.73 o 
  16   6   5        4.31       15.17      6.65 o 
  18   6   5        6.35       -1.92      6.53 o 
   4   0   6      197.25      196.78     42.58 o 
   6   0   6      105.63       71.52     24.84 o 
   8   0   6      512.06      481.50     37.41 o 
  10   0   6     1083.67     1179.83     66.90 o 
  12   0   6      114.36       73.40     34.97 o 
  14   0   6      308.24      377.79     47.15 o 
  16   0   6      260.82      286.15     31.43 o 
  18   0   6      609.26      682.63     61.71 o 
  20   0   6     3059.18     3508.12    122.78 o 
  22   0   6     2132.50     2467.51     49.27 o 
  24   0   6      985.29     1171.70    366.82 o 
  26   0   6       20.45       37.90     13.59 o 
  28   0   6       42.86       62.39      9.47 o 
  30   0   6       53.66       35.02      9.86 o 
  32   0   6       73.98       90.79     17.11 o 
  34   0   6      226.07      198.92     40.23 o 
  36   0   6       11.31        3.62      7.57 o 
  38   0   6       35.13       43.93      8.37 o 
   1   1   6        4.27        4.32     19.42 o 
   3   1   6        1.76       24.84     24.24 o 
   5   1   6       11.58       47.83     20.08 o 
   7   1   6        3.47       -5.91     18.46 o 
   9   1   6       54.51       41.21     25.01 o 
  11   1   6       38.74       24.24     23.60 o 
  13   1   6       28.07       53.27     33.69 o 
  15   1   6       37.31       33.84      8.78 o 
  17   1   6       34.12       25.72      6.41 o 
  19   1   6      129.76      119.61     14.11 o 
  21   1   6      191.30      183.16     18.37 o 
  23   1   6      321.28      368.10     22.39 o 
  25   1   6       80.61       76.26      9.24 o 
  27   1   6       56.22       65.76      7.88 o 
  29   1   6        1.54        3.82      5.09 o 
  31   1   6      202.43      220.25     19.81 o 
  33   1   6       23.24       25.26      5.18 o 
  35   1   6       82.49       75.29      8.34 o 
  37   1   6       21.19       13.63      9.02 o 
   0   2   6      358.63      381.42     54.93 o 
   2   2   6       78.52       77.66     29.76 o 
   4   2   6      153.61      116.79     22.58 o 
   6   2   6       85.89       64.20     37.62 o 
   8   2   6      453.68      402.28     35.36 o 
  10   2   6      402.65      413.94     34.04 o 
  12   2   6      141.21      114.17     14.81 o 
  14   2   6       40.26       29.93     15.57 o 
  16   2   6      168.25      137.39     13.91 o 
  18   2   6      183.51      144.70     14.26 o 
  20   2   6     1546.99     1765.10    446.43 o 
  22   2   6     1132.80     1191.91    303.10 o 
  24   2   6      574.46      629.69     39.93 o 
  26   2   6        3.64        8.83      6.64 o 
  28   2   6       59.25       45.92      7.03 o 
  30   2   6       37.01       41.61      6.98 o 
  32   2   6        0.03       -2.15      6.72 o 
  34   2   6      208.79      230.05     21.49 o 
  36   2   6       17.07       14.54      4.61 o 
   1   3   6       11.16        9.88     19.62 o 
   3   3   6        6.70       12.63     20.84 o 
   5   3   6       20.84       10.60     21.63 o 
   7   3   6        6.57       19.30     19.61 o 
   9   3   6       87.61       60.66     11.67 o 
  11   3   6      102.50       69.98     14.46 o 
  13   3   6      101.09      100.38     15.57 o 
  15   3   6       94.68      104.68     11.95 o 
  17   3   6      152.98      147.90     14.52 o 
  19   3   6      526.47      568.17     41.88 o 
  21   3   6      517.88      581.76     31.80 o 
  23   3   6      962.65     1175.26     51.96 o 
  25   3   6      337.02      401.27     27.40 o 
  27   3   6      227.48      232.58     21.43 o 
  29   3   6       14.44       19.45      6.26 o 
  31   3   6      552.22      639.62     35.83 o 
   0   4   6      241.29      273.00     44.76 o 
   2   4   6       27.88       21.97     22.43 o 
   4   4   6       58.28       35.79     22.21 o 
   6   4   6       27.93        2.60     10.34 o 
   8   4   6      274.41      230.48     25.55 o 
  10   4   6       92.69      136.72     20.98 o 
  12   4   6      334.24      281.04     24.25 o 
  14   4   6      100.84      115.66     13.94 o 
  16   4   6      349.10      396.06     29.69 o 
  18   4   6       82.60       84.68      9.36 o 
  20   4   6      243.02      228.74     21.60 o 
  22   4   6      516.77      595.14     49.49 o 
   1   5   6        2.83       10.22     13.27 o 
   1   1   7       30.92      -11.12     26.08 o 
   3   1   7      255.07      322.72     47.37 o 
   5   1   7      466.85      512.19     55.92 o 
   7   1   7      289.58      274.20     44.20 o 
   9   1   7       12.60       17.06     28.81 o 
  11   1   7      166.73      162.92     40.95 o 
  13   1   7       28.14       17.33      9.33 o 
  15   1   7       16.89       12.81      5.48 o 
   0   2   7       44.96       61.60     27.40 o 
   2   2   7       49.65       28.95     18.47 o 
   4   2   7       60.97       35.69     18.36 o 
   6   2   7       44.42        1.57     18.03 o 
                                                 
